# Supplementary material for: Predictive factors of medium-giant coronary artery aneurysms in Kawasaki disease
Source: Pediatr Res. 2023 Sep 5;95(1):267–74. doi: 10.1038/s41390-023-02798-6 (PMC10798897; doi:10.1038/s41390-023-02798-6)
Supplement: Supplementary file 2 — Appendix B [file 41390_2023_2798_MOESM2_ESM.xlsx]

## Sheet: medium-giant CAA score
Medium-giant coronary artery aneurysm
	Value	Limit1	Limit2	Score per unit increase	Score	Total score	High risk	Note
Sex	1	0	1	1.3182	1.3182	5.28006	No	male=1, female=0
Age	3	2	116	0.0317	0.0317			months
Total duration of fever	4	3	26	0.2609	0.2609			days
IVIG resistance	1	0	1	2.7315	2.7315			Yes=1, No=0
PLT	50	45	1134	0.0088	0.044			platelet count, 10^9/L
ALB	40	45.6	22	-0.1596	0.89376			albumin, g/L

## Sheet: giant CAA score
Giant coronary artery aneurysm
	Value	Limit1	Limit2	Score per unit increase	Score	Total score	High risk	Note
Sex	0	0	1	2.0699	0	13.7123	No	male=1, female =0
Age	3	2	116	0.0553	0.0553			months
Total duration of fever	4	3	26	0.311	0.311			days
IVIG resistance	1	0	1	4.2436	4.2436			Yes=1, No=0
PLT	50	45	1134	0.0088	0.044			platelet count, 10^9/L
HGB	78	146	75	-0.0838	5.6984			hemoglobin, g/L
ESR	50	0	122	0.0672	3.36			erythrocyte sedimentation rate, mm/h
